# Supplementary material for: Integrated Machine Learning Approach for the Early Prediction of Pressure Ulcers in Spinal Cord Injury Patients
Source: J Clin Med. 2024 Feb 8;13(4):990. doi: 10.3390/jcm13040990 (PMC10889422; doi:10.3390/jcm13040990)
Supplement: Supplementary file 1 [file jcm-13-00990-s001.zip]

Archive with 1 entries (1 files):
- jcm-2806390-supplementary.pdf
